# Supplementary material for: ﻿The rediscovery of Ohwialuteola (Fabaceae, Papilionoideae) after 50 years and comparative analysis of Ohwia species in plastid genome sequence
Source: PhytoKeys. 2025 Mar 7;253:177–87. doi: 10.3897/phytokeys.253.147019 (PMC11909597; doi:10.3897/phytokeys.253.147019)
Supplement: XML Treatment for Ohwia luteola [file phytokeys.253.147019-treatment1.xml]

<!DOCTYPE tp:taxon-treatment
  PUBLIC "-//TaxonX//DTD Taxonomic Treatment Publishing DTD v0 20100105//EN" "tax-treatment-NSO.dtd">
<tp:taxon-treatment xmlns:tp="http://www.plazi.org/taxpub"><tp:treatment-meta><kwd-group><label>Taxon classification</label><kwd>
                <named-content content-type="kingdom">Plantae</named-content>
              </kwd><kwd>
                <named-content content-type="order">Fabales</named-content>
              </kwd><kwd>
                <named-content content-type="family">Fabaceae</named-content>
              </kwd></kwd-group><mixed-citation publication-type="journal"><person-group><name><surname>Peng</surname><given-names>Lei</given-names></name><name><surname>Zhang</surname><given-names>Yu-Jie</given-names></name><name><surname>Xiao</surname><given-names>Yun-Yun</given-names></name><name><surname>Xia</surname><given-names>Chu-Yi</given-names></name><name><surname>Luo</surname><given-names>Xin</given-names></name><name><surname>Qin</surname><given-names>Wei-Qiang</given-names></name><name><surname>Zhang</surname><given-names>Dai-Gui</given-names></name><name><surname>Zhou</surname><given-names>Qiang</given-names></name><name><surname>Nie</surname><given-names>Ze-Long</given-names></name><name><surname>Zhang</surname><given-names>Meng-Hua</given-names></name></person-group><article-title>﻿The rediscovery of <italic><tp:taxon-name><tp:taxon-name-part taxon-name-part-type="genus" reg="Ohwia">Ohwia</tp:taxon-name-part><tp:taxon-name-part taxon-name-part-type="species" reg="luteola">luteola</tp:taxon-name-part></tp:taxon-name></italic> (<tp:taxon-name><tp:taxon-name-part taxon-name-part-type="family">Fabaceae</tp:taxon-name-part></tp:taxon-name>, <tp:taxon-name><tp:taxon-name-part taxon-name-part-type="subfamily">Papilionoideae</tp:taxon-name-part></tp:taxon-name>) after 50 years and comparative analysis of <italic><tp:taxon-name><tp:taxon-name-part taxon-name-part-type="genus" reg="Ohwia">Ohwia</tp:taxon-name-part></tp:taxon-name></italic> species in plastid genome sequence</article-title><source>PhytoKeys</source><day>07</day><month>03</month><year>2025</year><volume>253</volume><fpage>177</fpage><lpage>187</lpage><pub-id pub-id-type="doi">10.3897/phytokeys.253.147019</pub-id></mixed-citation></tp:treatment-meta><tp:nomenclature><label>﻿</label><tp:taxon-name>
              <object-id xmlns:xlink="http://www.w3.org/1999/xlink" content-type="arpha" xlink:type="simple">282DB6A8-11E1-5AFA-8C93-8F4A73F8472F</object-id>
              <tp:taxon-name-part taxon-name-part-type="genus" reg="Ohwia">Ohwia</tp:taxon-name-part>
              <tp:taxon-name-part taxon-name-part-type="species" reg="luteola">luteola</tp:taxon-name-part>
            </tp:taxon-name><tp:taxon-authority>(H. Ohashi &amp; T. Nemoto) H. Ohashi</tp:taxon-authority><xref ref-type="fig" rid="F6">Fig. 6</xref></tp:nomenclature><tp:treatment-sec sec-type="diagnosis" id="SECID0EXYAE"><title>Diagnosis.</title><p><italic><tp:taxon-name><tp:taxon-name-part taxon-name-part-type="genus" reg="Ohwia">Ohwia</tp:taxon-name-part><tp:taxon-name-part taxon-name-part-type="species" reg="luteola">luteola</tp:taxon-name-part></tp:taxon-name></italic> resembles <italic><tp:taxon-name><tp:taxon-name-part taxon-name-part-type="genus" reg="Ohwia">O.</tp:taxon-name-part><tp:taxon-name-part taxon-name-part-type="species" reg="caudata">caudata</tp:taxon-name-part></tp:taxon-name></italic> but differs from the latter by having terminal leaflets length/width ratio rang from 2.9 to 3.6 (vs. terminal leaflets length/width ratio rang from 4.2 to 6.7), leaflets apex acute (vs. acuminate) terminal inflorescences (vs. terminal and axillary), wings with distinctly auriculate at base, inner side indistinctly rugose (vs. wings with slightly auriculate at base, inner side distinctly rugose), hilum center, not over 3/5 length of seed (vs. hilum off-center, over 1/2 length of seed).</p><fig id="F6" position="float" orientation="portrait"><object-id xmlns:xlink="http://www.w3.org/1999/xlink" content-type="doi" xlink:type="simple">10.3897/phytokeys.253.147019.figure6</object-id><object-id xmlns:xlink="http://www.w3.org/1999/xlink" content-type="arpha" xlink:type="simple">5DCBB1CA-DE32-59D7-B59F-E825E231D73B</object-id><label>Figure 6.</label><caption><p><italic><tp:taxon-name><tp:taxon-name-part taxon-name-part-type="genus" reg="Ohwia">Ohwia</tp:taxon-name-part><tp:taxon-name-part taxon-name-part-type="species" reg="luteola">luteola</tp:taxon-name-part></tp:taxon-name></italic><bold>A</bold> habitat <bold>B, C</bold> habit <bold>D</bold> fruits <bold>E</bold> inflorescence <bold>F</bold> flower <bold>G</bold> calyx <bold>H</bold> standard <bold>I</bold> wings <bold>J</bold> keel-petal <bold>K</bold> ovary and stamens <bold>L</bold> seed.</p></caption><graphic xmlns:xlink="http://www.w3.org/1999/xlink" xlink:href="phytokeys-253-177_article-147019__-g006.jpg" position="float" orientation="portrait" xlink:type="simple" id="oo_1273158.jpg"><uri content-type="original_file" xlink:type="simple">https://binary.pensoft.net/fig/1273158</uri></graphic></fig></tp:treatment-sec><tp:treatment-sec sec-type="New record" id="SECID0EB2AE"><title>New record.</title><p>Populations of <italic><tp:taxon-name><tp:taxon-name-part taxon-name-part-type="genus" reg="Ohwia">Ohwia</tp:taxon-name-part><tp:taxon-name-part taxon-name-part-type="species" reg="luteola">luteola</tp:taxon-name-part></tp:taxon-name></italic> are known from Xixiping Street, Yaping village, and Bamaoxi village of Zhangjiajie. It is growing on limestone along the Lishui River. The companion species mainly including <italic>Adina rubella</italic> Hance, <italic><tp:taxon-name><tp:taxon-name-part taxon-name-part-type="genus" reg="Distylium">Distylium</tp:taxon-name-part><tp:taxon-name-part taxon-name-part-type="species" reg="buxifolium">buxifolium</tp:taxon-name-part></tp:taxon-name></italic> (Hance) Merr., and <italic><tp:taxon-name><tp:taxon-name-part taxon-name-part-type="genus" reg="Cornus">Cornus</tp:taxon-name-part><tp:taxon-name-part taxon-name-part-type="species" reg="quinquenervis">quinquenervis</tp:taxon-name-part></tp:taxon-name></italic> Franch.</p></tp:treatment-sec><tp:treatment-sec sec-type="material" id="SECID0EK3AE"><title>Specimens examined.</title><p>China • Hunan: Zhangjiajie City, Yongding District, Sanjiaguan Township, Yaping village, under Zhanghua Lishui Large Bridge, on limestone areas along Lishui River, alt. 218 m, <named-content xmlns:xlink="http://www.w3.org/1999/xlink" content-type="dwc:verbatimCoordinates" xlink:type="simple"><named-content content-type="geo-json" specific-use="{&#34;type&#34;:&#34;Point&#34;,&#34;coordinates&#34;:[110.258679,29.111375]}" id="NCID0ET3AE" xlink:type="simple">29.111375°N, 110.258679°E</named-content></named-content>, 31 Aug. 2023, <italic>M. H. Zhang et al. 0029</italic> (<named-content xmlns:xlink="http://www.w3.org/1999/xlink" content-type="dwc:institutional_code" xlink:title="Department of Biology, Jishou University" xlink:href="http://grbio.org/institution/jishou-university" xlink:type="simple">JIU</named-content>); • Yunnan: Jinping County, Laomeng River, alt. 750 m, 20 May 1974, <italic>Lüchun Exped. 944</italic> (<named-content xmlns:xlink="http://www.w3.org/1999/xlink" content-type="dwc:institutional_code" xlink:title="Kunming Institute of Botany" xlink:href="http://grbio.org/institution/kunming-institute-botany-chinese-academy-sciences" xlink:type="simple">KUN</named-content> 0608532); • Yiliang County, Niujie, alt. 450 m, 23 Sep. 1972, <italic>Northeast Yunnan Exped. 928</italic> (<named-content xmlns:xlink="http://www.w3.org/1999/xlink" content-type="dwc:institutional_code" xlink:title="Kunming Institute of Botany" xlink:href="http://grbio.org/institution/kunming-institute-botany-chinese-academy-sciences" xlink:type="simple">KUN</named-content> 0608538).</p></tp:treatment-sec><tp:treatment-sec sec-type="description" id="SECID0EK4AE"><title>Revised description.</title><p>Shrubs, erect, 1–2 m tall, main stem ca. 1 cm in diam at base, much branched. Leaves 3-foliolate, thickly papery to subleathery, both surfaces pilose and more densely hairy on raised veins, margin entire. Petiole 2–3 cm long, with narrowly winged on both, 0.2–0.3 mm wide. Terminal leaflet oblong-elliptic, widest near the middle part, 4–7.1 × 1.5–2.4 cm, principal veins 10–14 pairs, reaching the leaf margin, apex acute, base cuneate, small petiole 0.8–1.2 cm long, pubescent. Lateral leaflets smaller, 3.7–6.4 × 1.1–1.8 cm, small stipe 0.2–0.3 cm long, widest near the middle part, principal veins 6–12 pairs, reaching the leaf margin, apex acute, base cuneate, small petioles 0.2–0.3 cm long, densely pubescent. Stipules 3–7 mm long, ca. 1.0 mm wide at the base, densely pubescent, persistent. Inflorescences terminal, 7–19 cm long, rachis densely pubescent intermixed with minute uncinate and appressed or spreading longer hairs, 2–4-flowered at each node; bracts subulate, ca. 0.3 cm long. Pedicels 0.4–0.6 cm long, densely pubescent. Calyx campanulate, 0.8–1.2 cm long, outside densely appressed pubescent, 4-lobed, lobes united for ca. 1/2 length, lobes ca. 0.5 cm long, longest one linear-lanceolate. Corolla greenish-white or yellowish-white, ca. 1.5 cm long, distinctly veined; standard elliptic, 0.8–1.7 × 0.5–1.0 cm, claw ca. 2.5 mm, slightly auriculate at base, apex slightly retuse; wings shorter than keel, 1.3–1.6 cm long, apex obtuse, lamina narrowly elliptic, distinctly auriculate at base, claw ca. 3 mm, keel 0.8–1.8 cm long, apex rounded, slightly auriculate at base, claw ca. 3 mm. Vexillary stamen slightly connate at base from other 9, ca. 1.6 cm long, puberulent at upper part; remaining 9 stamens connate for 4/5 or more of length, puberulent at upper part. Style curved upward, ovary densely ap-pressed pilose on both sutures. Disk present at base of pistil. Legume linear, flat, 3.5–7 cm long, stipe ca. 5 mm long, 3–6-jointed; articles nearly rectangle, 1–1.3 × 0.5–0.7 cm, with dense, transparent to brown, uncinate hairs. Seeds compressed, reniform, ca. 12 × 5 mm; hilum center, not over 3/5 length of seed. Flowering from July to early September; fruiting from September to November.</p></tp:treatment-sec><tp:treatment-sec sec-type="conservation status" id="SECID0EP4AE"><title>Conservation status.</title><p>During our field investigations in 2022 and 2024, many populations of <italic><tp:taxon-name><tp:taxon-name-part taxon-name-part-type="genus" reg="Ohwia">O.</tp:taxon-name-part><tp:taxon-name-part taxon-name-part-type="species" reg="luteola">luteola</tp:taxon-name-part></tp:taxon-name></italic> were found in Zhangjiajie. The number of individuals of each population ranges from tens to hundreds. In addition, it is distributed along the river. We believe that it should have a much wider distribution than is currently known. Due to its wide distribution range and large population size, <italic><tp:taxon-name><tp:taxon-name-part taxon-name-part-type="genus" reg="Ohwia">O.</tp:taxon-name-part><tp:taxon-name-part taxon-name-part-type="species" reg="luteola">luteola</tp:taxon-name-part></tp:taxon-name></italic> is here recommended as Least Concern (<abbrev xmlns:xlink="http://www.w3.org/1999/xlink" xlink:title="Least Concern" id="ABBRID0EL5AE" xlink:type="simple">LC</abbrev>) (<xref ref-type="bibr" rid="B4">IUCN 2022</xref>).</p></tp:treatment-sec><ref-list><ref id="B4"><mixed-citation xmlns:xlink="http://www.w3.org/1999/xlink" xlink:type="simple">IUCN (<year>2022</year>) Guidelines for Using the IUCN Red List Categories and Criteria. Version 15. Prepared by the Standards and Petitions Committee. <ext-link xlink:href="http://www.iucnredlist.org/documents/RedListGuidelines.pdf" ext-link-type="uri" xlink:type="simple">http://www.iucnredlist.org/documents/RedListGuidelines.pdf</ext-link></mixed-citation></ref></ref-list></tp:taxon-treatment>
